# Supplementary material for: Quorum-Sensing Dysbiotic Shifts in the HIV-Infected Oral Metabiome
Source: PLoS One. 2015 Apr 17;10(4):e0123880. doi: 10.1371/journal.pone.0123880 (PMC4401692; doi:10.1371/journal.pone.0123880)
Supplement: S2 Table — (XLSX) [file pone.0123880.s002.xlsx]

## Sheet: Table S2 Raw Data
Samples (below) / Metabotites + Bacteria +Fungus (right)	1,3-diaminopropane	1,5-anhydroglucitol (1,5-AG)	1,6-anhydroglucose	1-kestose	2-aminobutyrate	2-hydroxy-3-methylvalerate	2-hydroxyacetaminophen sulfate*	2-hydroxybutyrate (AHB)	2-methoxyacetaminophen sulfate*	2-methylbutyroylcarnitine	3-(4-hydroxyphenyl)lactate	3-(cystein-S-yl)acetaminophen*	3-aminoisobutyrate	3-dehydrocarnitine*	3-hydroxybutyrate (BHBA)	3-methyl-2-oxobutyrate	3-methyl-2-oxovalerate	3-phenylpropionate (hydrocinnamate)	4-acetamidophenol	4-acetaminophen sulfate	4-androsten-3beta,17beta-diol disulfate 1*	4-hydroxyphenylacetate	4-hydroxyphenylpyruvate	4-methyl-2-oxopentanoate	5,6-dihydrouracil	5-aminovalerate	5-oxoproline	acetylcarnitine	adenine	adenosine	adenosine 2'-monophosphate (2'-AMP)	adenosine 3'-monophosphate (3'-AMP)	adenosine 5'-monophosphate (AMP)	agmatine	alanine	allantoin	alpha-hydroxyisocaproate	alpha-hydroxyisovalerate	alpha-ketoglutarate	arginine	ascorbate (Vitamin C)	aspartame	aspartate	aspartylphenylalanine	azelate (nonanedioate)	beta-alanine	betaine	butyrylcarnitine	cadaverine
CW_1_BactFT_A1	698982	433073			462482	5801		355274		75891	27248		191547	146540	633119	6034	7696	680591			5185	419951		19690	86525	18897469	258125	532389	264493	461241			27619	7382128	5065056	152400	11301	8030	18049	1513561			2608722		4637	72749	679678	78018	23357736
CW_2_BactFT_B1	37123	861600			557703	5347		946983		49403	34367		356570	84753	1189871	22794	15500	80897				578711	4477	37633	105035	9513387	147261	699692	205133	657787			25837	1831877	5879603	97298	18324	16207	12491	1401808			3306223		5262	66197	458942	100302	12945062
CW_3_BactFT_C1		217961						80396			35153		52501		263957							41649		4194	148962	6416976	241573	307572	242787	791196				1374323	2977954	225057	7375			431418			649636		4414	58522	577987	40206	16383223
CW_4_BactFT_D1	40413	575534	85467		309029			327701			41755		219303	115020	467407	6748	10621	4830				1011776		17427	159872	9231902	248462	787873	83098	470350	4902		25496	4628771	7107001	42366	6960	6687		1265783			1526642		6020	56401	670972	76574	6369228
CW_5_BactFT_E1		704465	179152		433659		64302	725392	23589		43406	17029	87760	33486	322887	19396	15113	8255	16372868	247949		183901		24393	93255	4882313	244899	370105	35542	253639			17535	3030816	5570858	78952	18101	16330		1011713			1239366		7152	24604	479940	19892	1981473
CW_6_BactFT_F1		1752329	191991		941096	9122	9171	2467323	8371		55447		144439	68135	3616450	43003	35977	2513161	557855	81303	21804	731084	24755	79294	399170	9229609	303130	1251605	112793	192505	11079	11618	546289	3322103	16903240	156669	56087	27139	40380	3909603	533781		6313898	30926	6516	171038	490157	114654	89324279
CW_7_BactFT_G1		134231			406964			172962			25691		102825		358691			166637			10964	347223		5335	19287	6195079	129725	115940	50596	324076			18985	2395471	2669219	12153	8071	9549		901585			831185		7863		398543	30577	6122300
CW_8_BactFT_G1	40221	150590						283945			54435		151196	31905	341049	4557		23563				147531		24198	52179	5838145	201235	503429	44944	620676			21698	5108455	4736633	36177	16212	5769	25567	1242683			1739538		6399	47781	463486	45118	13563016
CW_9_BactFT_A2	41492	722523	76189		361722			319785		21564	15441		91087	27189	373813	4680	5377	312839			4051	102593		11968	34825	5788405	127842	535824	22324	516406			41980	943946	4521248	17619		8811		465330		6588845	2863104	1045048	5849	29431	383250	62916	5475105
CW_10_BactFT_B2		2137635	654532		2169986	57049		800914		76326	265139		610227	358232	710901	11125	9596	337774			4522	2462930		23187	515105	27105962	813071	801634	258752	947184			22346	9445478	23617776	1605724	101187	118076		1192697			9610098		7751	327241	1643848	213798	20363202
CW_11_BactFT_C2	134173	589750		32530	558450	7971		305524		29260	52296		316385	72503	433956	6649	5236	171372				180077		15410	158897	7836392	165852	542850	171100	730037	5388	17861	88414	1745018	5232252	62284	18515	21852		430549			1843533	19568	6873	189667	907023	133721	11908799
CW_12_BactFT_D2		478537	91239		604543	16960		953780		63680	22944		120302	74306	454059	23078	25224	21753				99580		38662	206910	4099292	260177	622515	318181	378664	32580	6868	291016	3386749	9166877	96037	24165	29697	27560	1776019			2086362		5673	64390	292863	90782	4457269
CW_1C_BactFT_E2	200148	522941			594356	8409		605533		77213	136567		449987	88818	498017	9849	8064	341268			5533	982789	14930	28400	163417	17450736	275591	776864	235458	587155				4403217	9735187	94431	22608	18673	14282	3036116			4813395	18626	7511	88823	437104	127370	9714245
CW_2C_BactFT_F2		651178			334311	5694		302355		22261	70708		226512	50532	425938	4196	5903	141902				1638991		18150	172830	14553016	135168	412050	119816	324795				4736490	4100405	89097	21434	16738		1382065			1950426		5096	61348	262658	49668	6792933
CW_3C_BactFT_G2	403827	541635		36812	825630	4618		269221			72687		205729	92540	493902	5642	5576	5762				240376		10656	118668	18653484	471086	899304	155859	294715				7179080	13976460	60929	18889	11169	32925	4014424			5713138		9533	177354	898201	72090	53325296
CW_4C_BactFT_H2	113612	395420			384047	6514		288347			108366		149749		505524	8537	4470	132061				788917	8905	28708	75790	7085803	112213	337929	51159	268386				5631428	3561050	31563	23420	13190		1683084			1772000		6084	47168	206547	34120	7101174
CW_5C_BactFT_A3		393063						794286			46533			21279	472474	11288	9556	42222				218929		18882	29519	4034225	75474	665684		616492			16375	785926	3888088	11742	6952	15583	11554	305106			1369971		5646	25249	814551	74138	837679
CW_6C_BactFT_B3	116760	878860			292762			932864		39448	79125		195280	43772	441705	15264	16672	284169				567787	10418	45358	133340	11403086	196855	634289	92081	532378			34783	2695560	5133890	107692	15628	14895	15104	1827670			2766923		6948	147714	585072	80929	4200404
CW_7C_BactFT_C3		508757			447653			393097		28043	20648		263874	39522	366125	10289	10049	38547				138350		14551	113760	5179139	238121	801842	110019	424672	5590		40836	3305984	7215169	41448	4142	8034	32251	2299446			1642297		5875	42987	410921	84329	3673904
CW_8C_BactFT_D3	82073	863937	167666		446889	9417		599460			17803		138359	26394	440986		6991	32326						12479	73153	6989088	428438	554741	61940	572293			38087	419940	3491462		14024	9512	22398	1219658			1537175		6440	67019	330306	84007	1298985
CW_9C_BactFT_E3	569651	462349			1289929	13343		500403		42487	115451		234359	64643	531738	10101	11060	989133				3184482	7701	38732	362828	31388619	249117	658291	287791	626870		4362	31408	13040979	16958186	83332	68743	21299	20070	3913045			5638914		7881	273559	257651	40187	25916510
CW_10C_BactFT_F3			91606	722177	460779			762878			27723		114037	46543	569755	19284	16197	314958				503727	6089	26567	64852	9323991	814633	561598	87824	676587			34604	2642004	11630941		8932	26465	155598	2896259	2740863		8614992		11717	58478	587482	111337	2582523
CW_11C_BactFT_G3		515482	190203		544216			279642		45380	30563		124598	44006	438902	7218	7087	26508				137089		14718	100038	3593855	163634	793722	84319	393274	4366	8026		1518056	4741012	24458	9581	8709	9540	1214517		1009712	1729538	200126	6600	85212	397514	52099	6546150
CW_12C_BactFT_H3	44165	115169			280167			121748			27855		94831	32453	231897			36919				125209				3464150	84069	131376	36971	376167				1103625	994323	29433	10130	4720		235262			347896		4359	41075	283229	41055	4818019
[truncated: 246 more columns]
