# Supplementary material for: Quorum-Sensing Dysbiotic Shifts in the HIV-Infected Oral Metabiome
Source: PLoS One. 2015 Apr 17;10(4):e0123880. doi: 10.1371/journal.pone.0123880 (PMC4401692; doi:10.1371/journal.pone.0123880)
Supplement: S3 Table — (XLSX) [file pone.0123880.s003.xlsx]

## Sheet: Table S3 Cntl&HIV MBF corr> 0.6
Feature 1	Feature 1 Name	Feature 2	Feature 2 Name	Cohort	Number of Sample Pairs	Feature 1-2 correlation	Correlation also in CDPN?	Topic Order
201	Micrococcaceae Rothia	157	pyroglutamine	Control Cohort	12	0.76	Yes	1
265	Candida	157	pyroglutamine	Control Cohort	12	0.63	No	1
265	Candida	47	betaine	HIV Cohort	12	0.66	No	2
211	Prevotellaceae Prevotella	47	betaine	Control Cohort	12	-0.68	No	2
289	Pichia	197	xylonate	Control Cohort	12	0.75	No	4
250	Pasteurellaceae Pasteurella	1	1,3-diaminopropane	HIV Cohort	11	0.97	Yes	5
242	Neisseriaceae Neisseria	1	1,3-diaminopropane	HIV Cohort	11	0.7	Yes	5
293	Trichosporon	157	pyroglutamine	HIV Cohort	12	-0.6	No	5
275	Epicoccum	157	pyroglutamine	HIV Cohort	12	-0.62	No	5
219	Staphylococcaceae Gemella	139	O-acetylhomoserine	HIV Cohort	11	0.62	No	6
199	Actinomycetaceae Actinomyces	139	O-acetylhomoserine	HIV Cohort	11	0.61	No	6
275	Epicoccum	265	Candida	HIV Cohort	12	-0.66	No	7
230	Fusobacteriaceae Fusobacterium	157	pyroglutamine	HIV Cohort	11	-0.61	No	3,5
287	Penicillium	183	trizma acetate	HIV Cohort	12	0.99	Yes
213	Flavobacteriaceae Capnocytophaga	107	histidine	HIV Cohort	11	0.96	No
287	Penicillium	106	histamine	HIV Cohort	12	0.95	Yes
287	Penicillium	185	tyramine	HIV Cohort	12	0.95	Yes
228	Veillonellaceae Veillonella	82	gamma-glutamylmethionine	Control Cohort	12	0.95	Yes
213	Flavobacteriaceae Capnocytophaga	59	citrate	HIV Cohort	11	0.95	No
250	Pasteurellaceae Pasteurella	167	spermidine	HIV Cohort	11	0.93	Yes
242	Neisseriaceae Neisseria	51	caffeine	Control Cohort	12	0.93	Yes
213	Flavobacteriaceae Capnocytophaga	175	threonate	HIV Cohort	11	0.93	No
265	Candida	166	sorbitol	Control Cohort	12	0.92	Yes
242	Neisseriaceae Neisseria	64	cyclo(leu-pro)	Control Cohort	12	0.92	Yes
213	Flavobacteriaceae Capnocytophaga	165	serine	HIV Cohort	11	0.92	No
242	Neisseriaceae Neisseria	161	quinate	Control Cohort	12	0.91	Yes
266	Cladosporium	90	glutarate (pentanedioate)	Control Cohort	12	0.91	No
230	Fusobacteriaceae Fusobacterium	96	glycolate (hydroxyacetate)	Control Cohort	12	0.9	Yes
213	Flavobacteriaceae Capnocytophaga	115	isovalerate	HIV Cohort	11	0.9	No
213	Flavobacteriaceae Capnocytophaga	164	scyllo-inositol	HIV Cohort	11	0.9	No
266	Cladosporium	100	guanidine	Control Cohort	12	0.9	No
230	Fusobacteriaceae Fusobacterium	64	cyclo(leu-pro)	Control Cohort	12	0.89	Yes
213	Flavobacteriaceae Capnocytophaga	8	2-hydroxybutyrate (AHB)	HIV Cohort	11	0.89	No
213	Flavobacteriaceae Capnocytophaga	179	thymol sulfate	HIV Cohort	11	0.89	No
230	Fusobacteriaceae Fusobacterium	161	quinate	Control Cohort	12	0.88	Yes
199	Actinomycetaceae Actinomyces	198	xylose	Control Cohort	12	0.88	Yes
242	Neisseriaceae Neisseria	96	glycolate (hydroxyacetate)	Control Cohort	12	0.88	Yes
213	Flavobacteriaceae Capnocytophaga	15	3-hydroxybutyrate (BHBA)	HIV Cohort	11	0.88	No
213	Flavobacteriaceae Capnocytophaga	49	cadaverine	HIV Cohort	11	0.88	No
213	Flavobacteriaceae Capnocytophaga	65	cysteine	HIV Cohort	11	0.88	No
230	Fusobacteriaceae Fusobacterium	51	caffeine	Control Cohort	12	0.87	Yes
213	Flavobacteriaceae Capnocytophaga	18	3-phenylpropionate (hydrocinnamate)	HIV Cohort	11	0.87	No
265	Candida	88	glutamate	Control Cohort	12	0.87	No
207	Porphyromonadaceae Porphyromonas	131	N-acetylneuraminate	HIV Cohort	11	0.86	Yes
213	Flavobacteriaceae Capnocytophaga	172	taurine	HIV Cohort	11	0.86	No
228	Veillonellaceae Veillonella	173	theobromine	HIV Cohort	11	0.85	Yes
293	Trichosporon	275	Epicoccum	HIV Cohort	12	0.85	No
280	Gibberella	135	naringenin	Control Cohort	12	0.85	No
265	Candida	162	saccharin	Control Cohort	12	0.85	No
280	Gibberella	182	trehalose	Control Cohort	12	0.85	No
228	Veillonellaceae Veillonella	68	deoxycarnitine	Control Cohort	12	0.84	Yes
199	Actinomycetaceae Actinomyces	77	fucose	Control Cohort	12	0.84	Yes
280	Gibberella	105	hippurate	Control Cohort	12	0.84	No
289	Pichia	39	alpha-ketoglutarate	Control Cohort	12	0.84	No
250	Pasteurellaceae Pasteurella	190	uridine	HIV Cohort	11	0.82	Yes
250	Pasteurellaceae Pasteurella	220	Carnobacteriaceae Granulicatella	Control Cohort	12	0.82	Yes
242	Neisseriaceae Neisseria	230	Fusobacteriaceae Fusobacterium	Control Cohort	12	0.82	Yes
213	Flavobacteriaceae Capnocytophaga	40	arginine	HIV Cohort	11	0.82	No
278	Fusarium	8	2-hydroxybutyrate (AHB)	Control Cohort	12	0.82	No
250	Pasteurellaceae Pasteurella	103	guanosine-2',3'-cyclic monophosphate	HIV Cohort	11	0.81	Yes
213	Flavobacteriaceae Capnocytophaga	24	4-methyl-2-oxopentanoate	HIV Cohort	11	0.81	No
213	Flavobacteriaceae Capnocytophaga	75	ethanolamine	HIV Cohort	11	0.81	No
213	Flavobacteriaceae Capnocytophaga	92	glycerate	HIV Cohort	11	0.81	No
213	Flavobacteriaceae Capnocytophaga	119	leucylisoleucine	HIV Cohort	11	0.81	No
213	Flavobacteriaceae Capnocytophaga	184	tryptophan	HIV Cohort	11	0.81	No
213	Flavobacteriaceae Capnocytophaga	191	urocanate	HIV Cohort	11	0.81	No
199	Actinomycetaceae Actinomyces	120	leucylleucine	Control Cohort	12	0.8	Yes
250	Pasteurellaceae Pasteurella	98	glycylproline	HIV Cohort	11	0.8	Yes
213	Flavobacteriaceae Capnocytophaga	111	indolelactate	HIV Cohort	11	0.8	No
213	Flavobacteriaceae Capnocytophaga	118	leucine	HIV Cohort	11	0.8	No
228	Veillonellaceae Veillonella	122	lysine	Control Cohort	12	0.79	Yes
220	Carnobacteriaceae Granulicatella	131	N-acetylneuraminate	HIV Cohort	11	0.79	Yes
250	Pasteurellaceae Pasteurella	242	Neisseriaceae Neisseria	HIV Cohort	11	0.79	Yes
228	Veillonellaceae Veillonella	35	alanine	Control Cohort	12	0.79	Yes
213	Flavobacteriaceae Capnocytophaga	186	tyrosine	HIV Cohort	11	0.79	No
249	Pasteurellaceae Haemophilus	219	Staphylococcaceae Gemella	HIV Cohort	11	0.79	No
289	Pichia	165	serine	Control Cohort	12	0.79	No
228	Veillonellaceae Veillonella	119	leucylisoleucine	Control Cohort	12	0.78	Yes
220	Carnobacteriaceae Granulicatella	183	trizma acetate	Control Cohort	12	0.78	Yes
211	Prevotellaceae Prevotella	22	4-hydroxyphenylacetate	Control Cohort	12	0.78	Yes
213	Flavobacteriaceae Capnocytophaga	21	4-androsten-3beta,17beta-diol disulfate 1*	HIV Cohort	11	0.78	No
265	Candida	26	5-aminovalerate	HIV Cohort	12	0.78	No
213	Flavobacteriaceae Capnocytophaga	193	valine	HIV Cohort	11	0.78	No
289	Pichia	124	malitol	Control Cohort	12	0.78	No
265	Candida	49	cadaverine	Control Cohort	12	0.78	No
228	Veillonellaceae Veillonella	66	cytidine	Control Cohort	12	0.78	No
289	Pichia	160	pyruvate	Control Cohort	12	0.78	No
228	Veillonellaceae Veillonella	107	histidine	Control Cohort	12	0.77	Yes
228	Veillonellaceae Veillonella	108	homoserine	Control Cohort	12	0.77	Yes
228	Veillonellaceae Veillonella	112	inosine	Control Cohort	12	0.77	Yes
211	Prevotellaceae Prevotella	148	phenyllactate (PLA)	Control Cohort	12	0.77	Yes
228	Veillonellaceae Veillonella	190	uridine	Control Cohort	12	0.77	Yes
228	Veillonellaceae Veillonella	40	arginine	Control Cohort	12	0.77	Yes
228	Veillonellaceae Veillonella	49	cadaverine	Control Cohort	12	0.77	Yes
211	Prevotellaceae Prevotella	6	2-hydroxy-3-methylvalerate	Control Cohort	12	0.77	Yes
211	Prevotellaceae Prevotella	60	cortisone	HIV Cohort	11	0.77	Yes
220	Carnobacteriaceae Granulicatella	85	glucosamine	Control Cohort	12	0.77	Yes
213	Flavobacteriaceae Capnocytophaga	2	1,5-anhydroglucitol (1,5-AG)	HIV Cohort	11	0.77	No
213	Flavobacteriaceae Capnocytophaga	78	fumarate	HIV Cohort	11	0.77	No
228	Veillonellaceae Veillonella	199	Actinomycetaceae Actinomyces	HIV Cohort	11	0.77	No
199	Actinomycetaceae Actinomyces	147	4-androsten-3beta,17beta-diol disulfate	Control Cohort	12	0.77	No
289	Pichia	175	threonate	Control Cohort	12	0.77	No
213	Flavobacteriaceae Capnocytophaga	16	4-androsten-3beta,17beta-diol disulfate	HIV Cohort	11	0.76	No
289	Pichia	55	chiro-inositol	Control Cohort	12	0.76	No
230	Fusobacteriaceae Fusobacterium	138	nicotinate	Control Cohort	12	0.76	No
228	Veillonellaceae Veillonella	139	O-acetylhomoserine	Control Cohort	12	0.76	No
242	Neisseriaceae Neisseria	103	guanosine-2',3'-cyclic monophosphate	HIV Cohort	11	0.75	Yes
228	Veillonellaceae Veillonella	176	threonine	Control Cohort	12	0.75	Yes
211	Prevotellaceae Prevotella	178	thymine	Control Cohort	12	0.75	Yes
228	Veillonellaceae Veillonella	193	valine	Control Cohort	12	0.75	Yes
213	Flavobacteriaceae Capnocytophaga	33	adenosine 5'-monophosphate (AMP)	HIV Cohort	11	0.75	No
213	Flavobacteriaceae Capnocytophaga	123	malate	HIV Cohort	11	0.75	No
213	Flavobacteriaceae Capnocytophaga	127	myo-inositol	HIV Cohort	11	0.75	No
213	Flavobacteriaceae Capnocytophaga	177	threonylphenylalanine	HIV Cohort	11	0.75	No
278	Fusarium	16	3-methyl-2-oxobutyrate	Control Cohort	12	0.75	No
289	Pichia	52	caproate (6:0)	Control Cohort	12	0.75	No
289	Pichia	84	glucarate (saccharate)	Control Cohort	12	0.75	No
289	Pichia	126	mannitol	Control Cohort	12	0.75	No
289	Pichia	168	stachydrine	Control Cohort	12	0.75	No
250	Pasteurellaceae Pasteurella	207	Porphyromonadaceae Porphyromonas	Control Cohort	12	0.75	No
280	Gibberella	278	Fusarium	Control Cohort	12	0.75	No
265	Candida	106	histamine	Control Cohort	12	0.74	Yes
250	Pasteurellaceae Pasteurella	120	leucylleucine	HIV Cohort	11	0.74	Yes
293	Trichosporon	31	adenosine 2'-monophosphate (2'-AMP)	HIV Cohort	12	0.74	No
231	Leptotrichiaceae Leptotrichia	71	dihomo-linolenate (20:3n3 or n6)	HIV Cohort	11	0.74	No
213	Flavobacteriaceae Capnocytophaga	110	indoleacetate	HIV Cohort	11	0.74	No
213	Flavobacteriaceae Capnocytophaga	143	p-cresol sulfate	HIV Cohort	11	0.74	No
293	Trichosporon	166	sorbitol	HIV Cohort	12	0.74	No
228	Veillonellaceae Veillonella	34	agmatine	Control Cohort	12	0.74	No
278	Fusarium	48	butyrylcarnitine	Control Cohort	12	0.74	No
278	Fusarium	115	isovalerate	Control Cohort	12	0.74	No
289	Pichia	127	myo-inositol	Control Cohort	12	0.74	No
250	Pasteurellaceae Pasteurella	151	pipecolate	HIV Cohort	11	0.73	Yes
242	Neisseriaceae Neisseria	167	spermidine	HIV Cohort	11	0.73	Yes
213	Flavobacteriaceae Capnocytophaga	99	glycyltyrosine	HIV Cohort	11	0.73	No
213	Flavobacteriaceae Capnocytophaga	114	isoleucine	HIV Cohort	11	0.73	No
213	Flavobacteriaceae Capnocytophaga	136	nicotinamide	HIV Cohort	11	0.73	No
228	Veillonellaceae Veillonella	74	erythrose	Control Cohort	12	0.73	No
228	Veillonellaceae Veillonella	88	glutamate	Control Cohort	12	0.73	No
211	Prevotellaceae Prevotella	110	indoleacetate	Control Cohort	12	0.73	No
248	Pasteurellaceae Aggregatibacter	116	isovalerylcarnitine	Control Cohort	12	0.73	No
231	Leptotrichiaceae Leptotrichia	106	histamine	HIV Cohort	11	0.72	Yes
230	Fusobacteriaceae Fusobacterium	166	sorbitol	HIV Cohort	11	0.72	Yes
228	Veillonellaceae Veillonella	172	taurine	Control Cohort	12	0.72	Yes
211	Prevotellaceae Prevotella	37	alpha-hydroxyisocaproate	Control Cohort	12	0.72	Yes
213	Flavobacteriaceae Capnocytophaga	28	acetylcarnitine	HIV Cohort	11	0.72	No
199	Actinomycetaceae Actinomyces	30	adenosine	HIV Cohort	11	0.72	No
265	Candida	102	guanosine	HIV Cohort	12	0.72	No
213	Flavobacteriaceae Capnocytophaga	122	lysine	HIV Cohort	11	0.72	No
213	Flavobacteriaceae Capnocytophaga	125	maltose	HIV Cohort	11	0.72	No
213	Flavobacteriaceae Capnocytophaga	140	ornithine	HIV Cohort	11	0.72	No
265	Candida	151	pipecolate	HIV Cohort	12	0.72	No
265	Candida	155	putrescine	HIV Cohort	12	0.72	No
213	Flavobacteriaceae Capnocytophaga	169	succinate	HIV Cohort	11	0.72	No
228	Veillonellaceae Veillonella	26	5-aminovalerate	Control Cohort	12	0.72	No
228	Veillonellaceae Veillonella	89	glutamine	Control Cohort	12	0.72	No
265	Candida	89	glutamine	Control Cohort	12	0.72	No
228	Veillonellaceae Veillonella	95	glycine	Control Cohort	12	0.72	No
278	Fusarium	113	isocaproate	Control Cohort	12	0.72	No
278	Fusarium	117	lactate	Control Cohort	12	0.72	No
265	Candida	122	lysine	Control Cohort	12	0.72	No
211	Prevotellaceae Prevotella	145	phenylacetate	Control Cohort	12	0.72	No
289	Pichia	164	scyllo-inositol	Control Cohort	12	0.72	No
211	Prevotellaceae Prevotella	177	threonylphenylalanine	Control Cohort	12	0.72	No
248	Pasteurellaceae Aggregatibacter	189	urea	Control Cohort	12	0.72	No
228	Veillonellaceae Veillonella	114	isoleucine	Control Cohort	12	0.71	Yes
228	Veillonellaceae Veillonella	167	spermidine	Control Cohort	12	0.71	Yes
213	Flavobacteriaceae Capnocytophaga	17	3-methyl-2-oxovalerate	HIV Cohort	11	0.71	No
213	Flavobacteriaceae Capnocytophaga	35	alanine	HIV Cohort	11	0.71	No
213	Flavobacteriaceae Capnocytophaga	176	threonine	HIV Cohort	11	0.71	No
199	Actinomycetaceae Actinomyces	135	naringenin	Control Cohort	12	0.71	No
228	Veillonellaceae Veillonella	102	guanosine	Control Cohort	12	0.71	No
289	Pichia	125	maltose	Control Cohort	12	0.71	No
228	Veillonellaceae Veillonella	152	proline	Control Cohort	12	0.71	No
199	Actinomycetaceae Actinomyces	186	tyrosine	Control Cohort	12	0.71	No
228	Veillonellaceae Veillonella	99	glycyltyrosine	Control Cohort	12	0.7	Yes
213	Flavobacteriaceae Capnocytophaga	25	5,6-dihydrouracil	HIV Cohort	11	0.7	No
265	Candida	74	erythrose	HIV Cohort	12	0.7	No
278	Fusarium	17	3-methyl-2-oxovalerate	Control Cohort	12	0.7	No
265	Candida	131	N-acetylneuraminate	Control Cohort	12	0.7	No
199	Actinomycetaceae Actinomyces	139	O-acetylhomoserine	Control Cohort	12	0.7	No
228	Veillonellaceae Veillonella	1	1,3-diaminopropane	Control Cohort	12	0.69	Yes
207	Porphyromonadaceae Porphyromonas	100	guanidine	HIV Cohort	11	0.69	Yes
228	Veillonellaceae Veillonella	101	guanine	Control Cohort	12	0.69	Yes
228	Veillonellaceae Veillonella	120	leucylleucine	Control Cohort	12	0.69	Yes
201	Micrococcaceae Rothia	162	saccharin	Control Cohort	12	0.69	Yes
250	Pasteurellaceae Pasteurella	183	trizma acetate	Control Cohort	12	0.69	Yes
250	Pasteurellaceae Pasteurella	85	glucosamine	Control Cohort	12	0.69	Yes
230	Fusobacteriaceae Fusobacterium	87	glucose-6-phosphate (G6P)	HIV Cohort	11	0.69	Yes
265	Candida	14	3-dehydrocarnitine*	HIV Cohort	12	0.69	No
213	Flavobacteriaceae Capnocytophaga	52	caproate (6:0)	HIV Cohort	11	0.69	No
213	Flavobacteriaceae Capnocytophaga	73	erythronate	HIV Cohort	11	0.69	No
213	Flavobacteriaceae Capnocytophaga	89	glutamine	HIV Cohort	11	0.69	No
228	Veillonellaceae Veillonella	162	saccharin	Control Cohort	12	0.69	No
228	Veillonellaceae Veillonella	75	ethanolamine	Control Cohort	12	0.69	No
289	Pichia	81	gamma-aminobutyrate (GABA)	Control Cohort	12	0.69	No
250	Pasteurellaceae Pasteurella	116	isovalerylcarnitine	HIV Cohort	11	0.68	Yes
228	Veillonellaceae Veillonella	118	leucine	Control Cohort	12	0.68	Yes
201	Micrococcaceae Rothia	166	sorbitol	Control Cohort	12	0.68	Yes
228	Veillonellaceae Veillonella	98	glycylproline	Control Cohort	12	0.68	Yes
230	Fusobacteriaceae Fusobacterium	31	adenosine 2'-monophosphate (2'-AMP)	HIV Cohort	11	0.68	No
293	Trichosporon	87	glucose-6-phosphate (G6P)	HIV Cohort	12	0.68	No
231	Leptotrichiaceae Leptotrichia	183	trizma acetate	HIV Cohort	11	0.68	No
228	Veillonellaceae Veillonella	14	3-dehydrocarnitine	Control Cohort	12	0.68	No
289	Pichia	27	5-oxoproline	Control Cohort	12	0.68	No
228	Veillonellaceae Veillonella	43	aspartate	Control Cohort	12	0.68	No
278	Fusarium	81	gamma-aminobutyrate (GABA)	Control Cohort	12	0.68	No
248	Pasteurellaceae Aggregatibacter	128	N-acetylaspartate (NAA)	Control Cohort	12	0.68	No
228	Veillonellaceae Veillonella	155	putrescine	Control Cohort	12	0.68	No
278	Fusarium	182	trehalose	Control Cohort	12	0.68	No
220	Carnobacteriaceae Granulicatella	129	N-acetylglucosamine	HIV Cohort	11	0.67	Yes
265	Candida	145	phenylacetate	HIV Cohort	12	0.67	Yes
199	Actinomycetaceae Actinomyces	190	uridine	Control Cohort	12	0.67	Yes
199	Actinomycetaceae Actinomyces	191	urocanate	Control Cohort	12	0.67	Yes
265	Candida	201	Micrococcaceae Rothia	Control Cohort	12	0.67	Yes
242	Neisseriaceae Neisseria	120	leucylleucine	HIV Cohort	11	0.67	No
199	Actinomycetaceae Actinomyces	173	theobromine	HIV Cohort	11	0.67	No
201	Micrococcaceae Rothia	93	glycerol	Control Cohort	12	0.67	No
222	Streptococcaceae Streptococcus	201	Micrococcaceae Rothia	HIV Cohort	11	0.66	Yes
213	Flavobacteriaceae Capnocytophaga	147	phenylalanine	HIV Cohort	11	0.66	No
293	Trichosporon	150	phosphoethanolamine	HIV Cohort	12	0.66	No
220	Carnobacteriaceae Granulicatella	207	Porphyromonadaceae Porphyromonas	HIV Cohort	11	0.66	No
230	Fusobacteriaceae Fusobacterium	72	erythritol	Control Cohort	12	0.66	No
280	Gibberella	23	4-hydroxyphenylpyruvate	Control Cohort	12	0.66	No
289	Pichia	86	glucose	Control Cohort	12	0.66	No
199	Actinomycetaceae Actinomyces	129	N-acetylglucosamine	Control Cohort	12	0.66	No
199	Actinomycetaceae Actinomyces	184	tryptophan	Control Cohort	12	0.65	Yes
213	Flavobacteriaceae Capnocytophaga	37	alpha-hydroxyisocaproate	HIV Cohort	11	0.65	No
213	Flavobacteriaceae Capnocytophaga	43	aspartate	HIV Cohort	11	0.65	No
219	Staphylococcaceae Gemella	45	azelate (nonanedioate)	HIV Cohort	11	0.65	No
199	Actinomycetaceae Actinomyces	63	creatinine	HIV Cohort	11	0.65	No
211	Prevotellaceae Prevotella	18	3-phenylpropionate (hydrocinnamate)	Control Cohort	12	0.65	No
228	Veillonellaceae Veillonella	29	adenine	Control Cohort	12	0.65	No
278	Fusarium	30	adenosine	Control Cohort	12	0.65	No
230	Fusobacteriaceae Fusobacterium	33	adenosine 5'-monophosphate (AMP)	Control Cohort	12	0.65	No
265	Candida	47	betaine	Control Cohort	12	0.65	No
230	Fusobacteriaceae Fusobacterium	78	fumarate	Control Cohort	12	0.65	No
201	Micrococcaceae Rothia	88	glutamate	Control Cohort	12	0.65	No
199	Actinomycetaceae Actinomyces	91	glutathione, oxidized (GSSG)	Control Cohort	12	0.65	No
265	Candida	93	glycerol	Control Cohort	12	0.65	No
211	Prevotellaceae Prevotella	136	nicotinamide	Control Cohort	12	0.65	No
228	Veillonellaceae Veillonella	147	phenylalanine	Control Cohort	12	0.65	No
228	Veillonellaceae Veillonella	159	pyroglutamylvaline	Control Cohort	12	0.65	No
228	Veillonellaceae Veillonella	184	tryptophan	Control Cohort	12	0.64	Yes
265	Candida	68	deoxycarnitine	HIV Cohort	12	0.64	No
287	Penicillium	71	dihomo-linolenate (20:3n3 or n6)	HIV Cohort	12	0.64	No
199	Actinomycetaceae Actinomyces	82	gamma-glutamylmethionine*	HIV Cohort	11	0.64	No
213	Flavobacteriaceae Capnocytophaga	97	glycylglycine	HIV Cohort	11	0.64	No
278	Fusarium	105	hippurate	Control Cohort	12	0.64	No
278	Fusarium	135	naringenin	Control Cohort	12	0.64	No
278	Fusarium	59	citrate	Control Cohort	12	0.64	No
289	Pichia	114	isoleucine	Control Cohort	12	0.64	No
248	Pasteurellaceae Aggregatibacter	150	phosphoethanolamine	Control Cohort	12	0.64	No
228	Veillonellaceae Veillonella	131	N-acetylneuraminate	Control Cohort	12	0.63	Yes
265	Candida	13	3-aminoisobutyrate	HIV Cohort	12	0.63	No
265	Candida	22	4-hydroxyphenylacetate	HIV Cohort	12	0.63	No
219	Staphylococcaceae Gemella	182	trehalose	HIV Cohort	11	0.63	No
249	Pasteurellaceae Haemophilus	222	Streptococcaceae Streptococcus	HIV Cohort	11	0.63	No
287	Penicillium	231	Leptotrichiaceae Leptotrichia	HIV Cohort	11	0.63	No
289	Pichia	179	thymol sulfate	Control Cohort	12	0.63	No
230	Fusobacteriaceae Fusobacterium	57	choline	Control Cohort	12	0.63	No
289	Pichia	59	citrate	Control Cohort	12	0.63	No
199	Actinomycetaceae Actinomyces	66	cytidine	Control Cohort	12	0.63	No
289	Pichia	76	fructose	Control Cohort	12	0.63	No
289	Pichia	87	glucose-6-phosphate (G6P)	Control Cohort	12	0.63	No
289	Pichia	123	malate	Control Cohort	12	0.63	No
228	Veillonellaceae Veillonella	129	N-acetylglucosamine	Control Cohort	12	0.63	No
265	Candida	154	pseudouridine	Control Cohort	12	0.63	No
289	Pichia	159	pyroglutamylvaline	Control Cohort	12	0.63	No
249	Pasteurellaceae Haemophilus	182	trehalose	Control Cohort	12	0.63	No
228	Veillonellaceae Veillonella	186	tyrosine	Control Cohort	12	0.63	No
250	Pasteurellaceae Pasteurella	249	Pasteurellaceae Haemophilus	Control Cohort	12	0.63	No
280	Gibberella	249	Pasteurellaceae Haemophilus	Control Cohort	12	0.63	No
211	Prevotellaceae Prevotella	128	N-acetylaspartate (NAA)	HIV Cohort	11	0.62	Yes
228	Veillonellaceae Veillonella	166	sorbitol	Control Cohort	12	0.62	Yes
242	Neisseriaceae Neisseria	190	uridine	HIV Cohort	11	0.62	Yes
228	Veillonellaceae Veillonella	62	creatine	Control Cohort	12	0.62	Yes
219	Staphylococcaceae Gemella	81	gamma-aminobutyrate (GABA)	HIV Cohort	11	0.62	No
219	Staphylococcaceae Gemella	85	glucosamine	HIV Cohort	11	0.62	No
230	Fusobacteriaceae Fusobacterium	137	nicotinamide adenine dinucleotide (NAD+)	HIV Cohort	11	0.62	No
265	Candida	190	uridine	HIV Cohort	12	0.62	No
289	Pichia	43	aspartate	Control Cohort	12	0.62	No
289	Pichia	45	azelate (nonanedioate)	Control Cohort	12	0.62	No
199	Actinomycetaceae Actinomyces	70	diethanolamine	Control Cohort	12	0.62	No
199	Actinomycetaceae Actinomyces	107	histidine	Control Cohort	12	0.62	No
199	Actinomycetaceae Actinomyces	112	inosine	Control Cohort	12	0.62	No
265	Candida	228	Veillonellaceae Veillonella	Control Cohort	12	0.62	No
289	Pichia	231	Leptotrichiaceae Leptotrichia	Control Cohort	12	0.62	No
201	Micrococcaceae Rothia	62	creatine	Control Cohort	12	0.61	Yes
265	Candida	87	glucose-6-phosphate (G6P)	Control Cohort	12	0.61	Yes
265	Candida	34	agmatine	HIV Cohort	12	0.61	No
219	Staphylococcaceae Gemella	55	chiro-inositol	HIV Cohort	11	0.61	No
230	Fusobacteriaceae Fusobacterium	103	guanosine-2',3'-cyclic monophosphate	HIV Cohort	11	0.61	No
219	Staphylococcaceae Gemella	168	stachydrine	HIV Cohort	11	0.61	No
280	Gibberella	8	2-hydroxybutyrate (AHB)	Control Cohort	12	0.61	No
278	Fusarium	23	4-hydroxyphenylpyruvate	Control Cohort	12	0.61	No
278	Fusarium	38	alpha-hydroxyisovalerate	Control Cohort	12	0.61	No
289	Pichia	65	cysteine	Control Cohort	12	0.61	No
228	Veillonellaceae Veillonella	106	histamine	Control Cohort	12	0.61	No
242	Neisseriaceae Neisseria	138	nicotinate	Control Cohort	12	0.61	No
228	Veillonellaceae Veillonella	140	ornithine	Control Cohort	12	0.61	No
278	Fusarium	191	urocanate	Control Cohort	12	0.61	No
219	Staphylococcaceae Gemella	95	glycine	HIV Cohort	11	0.6	Yes
199	Actinomycetaceae Actinomyces	23	4-hydroxyphenylpyruvate	Control Cohort	12	0.6	No
199	Actinomycetaceae Actinomyces	102	guanosine	Control Cohort	12	0.6	No
248	Pasteurellaceae Aggregatibacter	182	trehalose	Control Cohort	12	0.6	No
222	Streptococcaceae Streptococcus	211	Prevotellaceae Prevotella	HIV Cohort	11	-0.6	No
250	Pasteurellaceae Pasteurella	97	glycylglycine	Control Cohort	12	-0.6	No
219	Staphylococcaceae Gemella	132	N-acetylphenylalanine	Control Cohort	12	-0.61	Yes
228	Veillonellaceae Veillonella	39	alpha-ketoglutarate	HIV Cohort	11	-0.61	No
219	Staphylococcaceae Gemella	80	galactose	HIV Cohort	11	-0.61	No
220	Carnobacteriaceae Granulicatella	72	erythritol	Control Cohort	12	-0.61	No
249	Pasteurellaceae Haemophilus	72	erythritol	Control Cohort	12	-0.61	No
222	Streptococcaceae Streptococcus	28	acetylcarnitine	Control Cohort	12	-0.61	No
222	Streptococcaceae Streptococcus	57	choline	Control Cohort	12	-0.61	No
222	Streptococcaceae Streptococcus	137	nicotinamide adenine dinucleotide (NAD+)	Control Cohort	12	-0.61	No
220	Carnobacteriaceae Granulicatella	151	pipecolate	Control Cohort	12	-0.61	No
250	Pasteurellaceae Pasteurella	109	hypoxanthine	Control Cohort	12	-0.62	Yes
207	Porphyromonadaceae Porphyromonas	151	pipecolate	Control Cohort	12	-0.62	Yes
220	Carnobacteriaceae Granulicatella	195	xanthine	HIV Cohort	11	-0.62	No
220	Carnobacteriaceae Granulicatella	196	xylitol	HIV Cohort	11	-0.62	No
220	Carnobacteriaceae Granulicatella	65	cysteine	Control Cohort	12	-0.62	No
250	Pasteurellaceae Pasteurella	70	diethanolamine	Control Cohort	12	-0.62	No
220	Carnobacteriaceae Granulicatella	109	hypoxanthine	Control Cohort	12	-0.62	No
207	Porphyromonadaceae Porphyromonas	118	leucine	Control Cohort	12	-0.62	No
211	Prevotellaceae Prevotella	150	phosphoethanolamine	Control Cohort	12	-0.62	No
222	Streptococcaceae Streptococcus	195	xanthine	Control Cohort	12	-0.62	No
242	Neisseriaceae Neisseria	199	Actinomycetaceae Actinomyces	HIV Cohort	11	-0.63	No
250	Pasteurellaceae Pasteurella	13	3-aminoisobutyrate	Control Cohort	12	-0.63	No
250	Pasteurellaceae Pasteurella	14	3-dehydrocarnitine*	Control Cohort	12	-0.63	No
249	Pasteurellaceae Haemophilus	60	cortisone	Control Cohort	12	-0.63	No
207	Porphyromonadaceae Porphyromonas	114	isoleucine	Control Cohort	12	-0.63	No
250	Pasteurellaceae Pasteurella	5	2-aminobutyrate	Control Cohort	12	-0.64	No
220	Carnobacteriaceae Granulicatella	114	isoleucine	Control Cohort	12	-0.64	No
207	Porphyromonadaceae Porphyromonas	91	glutathione, oxidized (GSSG)	Control Cohort	12	-0.65	Yes
220	Carnobacteriaceae Granulicatella	27	5-oxoproline	HIV Cohort	11	-0.65	No
220	Carnobacteriaceae Granulicatella	178	thymine	HIV Cohort	11	-0.65	No
219	Staphylococcaceae Gemella	72	erythritol	Control Cohort	12	-0.65	No
201	Micrococcaceae Rothia	30	adenosine	Control Cohort	12	-0.65	No
250	Pasteurellaceae Pasteurella	57	choline	Control Cohort	12	-0.65	No
207	Porphyromonadaceae Porphyromonas	65	cysteine	Control Cohort	12	-0.65	No
220	Carnobacteriaceae Granulicatella	97	glycylglycine	Control Cohort	12	-0.65	No
220	Carnobacteriaceae Granulicatella	193	valine	Control Cohort	12	-0.65	No
250	Pasteurellaceae Pasteurella	29	adenine	Control Cohort	12	-0.66	Yes
201	Micrococcaceae Rothia	62	creatine	HIV Cohort	11	-0.66	Yes
228	Veillonellaceae Veillonella	86	glucose	HIV Cohort	11	-0.66	Yes
220	Carnobacteriaceae Granulicatella	3	1,6-anhydroglucose	HIV Cohort	11	-0.66	No
275	Epicoccum	198	xylose	HIV Cohort	12	-0.66	No
222	Streptococcaceae Streptococcus	53	carnitine	Control Cohort	12	-0.66	No
250	Pasteurellaceae Pasteurella	187	uracil	Control Cohort	12	-0.66	No
220	Carnobacteriaceae Granulicatella	40	arginine	Control Cohort	12	-0.67	No
207	Porphyromonadaceae Porphyromonas	62	creatine	Control Cohort	12	-0.68	No
207	Porphyromonadaceae Porphyromonas	101	guanine	Control Cohort	12	-0.68	No
207	Porphyromonadaceae Porphyromonas	70	diethanolamine	Control Cohort	12	-0.69	No
250	Pasteurellaceae Pasteurella	118	leucine	Control Cohort	12	-0.69	No
220	Carnobacteriaceae Granulicatella	187	uracil	Control Cohort	12	-0.69	No
220	Carnobacteriaceae Granulicatella	132	N-acetylphenylalanine	HIV Cohort	11	-0.71	No
220	Carnobacteriaceae Granulicatella	154	pseudouridine	HIV Cohort	11	-0.72	No
220	Carnobacteriaceae Granulicatella	5	2-aminobutyrate	Control Cohort	12	-0.73	No
220	Carnobacteriaceae Granulicatella	57	choline	Control Cohort	12	-0.73	No
220	Carnobacteriaceae Granulicatella	118	leucine	Control Cohort	12	-0.73	No
230	Fusobacteriaceae Fusobacterium	63	creatinine	Control Cohort	12	-0.74	Yes
207	Porphyromonadaceae Porphyromonas	187	uracil	Control Cohort	12	-0.74	No
201	Micrococcaceae Rothia	90	glutarate (pentanedioate)	HIV Cohort	11	-0.75	Yes
222	Streptococcaceae Streptococcus	62	creatine	HIV Cohort	11	-0.77	No
222	Streptococcaceae Streptococcus	170	succinylcarnitine	Control Cohort	12	-0.77	No
207	Porphyromonadaceae Porphyromonas	14	3-dehydrocarnitine	Control Cohort	12	-0.79	Yes
222	Streptococcaceae Streptococcus	128	N-acetylaspartate (NAA)	HIV Cohort	11	-0.8	No
207	Porphyromonadaceae Porphyromonas	109	hypoxanthine	Control Cohort	12	-0.83	Yes
242	Neisseriaceae Neisseria	63	creatinine	Control Cohort	12	-0.84	No
								7
