# Supplementary material for: Quorum-Sensing Dysbiotic Shifts in the HIV-Infected Oral Metabiome
Source: PLoS One. 2015 Apr 17;10(4):e0123880. doi: 10.1371/journal.pone.0123880 (PMC4401692; doi:10.1371/journal.pone.0123880)
Supplement: S4 Table — (XLSX) [file pone.0123880.s004.xlsx]

## Sheet: Table S4 CDPN p < 0.05
Feature 1 Name	Feature 1	Feature 2 name	Feature 2	Feature 2 Kegg Pathway	CDPN Probability	Control Correlation	Control Number of 1,2 Paired Samples	HIV Correlation	HIV Number of 1,2 Paired Samples	Larger Correlation Direction	Is either Correlation Significant by itself? ( -0.6 >x OR x > 0.6)	Topic Order
Porphyromonadaceae Porphyromonas	207	hypoxanthine	109	Nucleotide	0.03	-0.83	12	-0.12	11	Control --	Yes
Porphyromonadaceae Porphyromonas	207	3-dehydrocarnitine	14	Lipid	0.009	-0.79	12	0.2	11	Control --	Yes
Fusobacteriaceae Fusobacterium	230	creatinine	63	Amino acid	0.042	-0.74	12	0.03	11	Control --	Yes
Pasteurellaceae Pasteurella	250	adenine	29	Nucleotide	0.023	-0.66	12	0.31	11	Control --	Yes
Porphyromonadaceae Porphyromonas	207	glutathione, oxidized (GSSG)	91	Amino acid	0.027	-0.65	12	0.3	11	Control --	Yes
Porphyromonadaceae Porphyromonas	207	pipecolate	151	Amino acid	0.04	-0.62	12	0.27	11	Control --	Yes
Pasteurellaceae Pasteurella	250	hypoxanthine	109	Nucleotide	0.039	-0.62	12	0.27	11	Control --	Yes
Staphylococcaceae Gemella	219	N-acetylphenylalanine	132	Amino acid	0.028	-0.61	12	0.35	11	Control --	Yes
Pasteurellaceae Haemophilus	249	5-oxoproline	27	Amino acid	0.049	-0.59	12	0.28	11	Control more - than HIV is +	No
Pasteurellaceae Pasteurella	250	glutathione, oxidized (GSSG)	91	Amino acid	0.015	-0.58	12	0.48	11	Control more - than HIV is +	No
Pasteurellaceae Pasteurella	250	guanine	101	Nucleotide	0.049	-0.56	12	0.31	11	Control more - than HIV is +	No
Pasteurellaceae Pasteurella	250	guanosine	102	Nucleotide	0.025	-0.52	12	0.47	11	Control more - than HIV is +	No
Staphylococcaceae Gemella	219	glycolate (hydroxyacetate)	96	Xenobiotics	0.013	-0.52	12	0.55	11	HIV more + than Control is -	No
Pasteurellaceae Pasteurella	250	pipecolate	151	Amino acid	0.002	-0.51	12	0.73	11	HIV ++	Yes
Pasteurellaceae Haemophilus	249	glycolate (hydroxyacetate)	96	Xenobiotics	0.038	-0.5	12	0.43	11	Control more - than HIV is +	No
Neisseriaceae Neisseria	242	creatine	62	Amino acid	0.018	-0.5	12	0.54	11	HIV more + than Control is -	No
Pasteurellaceae Pasteurella	250	creatine	62	Amino acid	0.028	-0.49	12	0.48	11	Control more - than HIV is +	No
Staphylococcaceae Gemella	219	2-hydroxy-3-methylvalerate	6	Amino acid	0.021	-0.49	12	0.53	11	HIV more + than Control is -	No
Veillonellaceae Veillonella	228	cyclo(leu-pro)	64	Peptide	0.019	-0.48	12	0.54	11	HIV more + than Control is -	No
Pasteurellaceae Haemophilus	249	quinate	161	Xenobiotics	0.048	-0.47	12	0.43	11	Control more - than HIV is +	No
Pasteurellaceae Pasteurella	250	leucylleucine	120	Peptide	0.003	-0.47	12	0.74	11	HIV ++	Yes
Pasteurellaceae Pasteurella	250	2-methylbutyroylcarnitine	10	Amino acid	0.049	-0.46	12	0.43	11	Control more - than HIV is +	No
Staphylococcaceae Gemella	219	glutamate	88	Amino acid	0.038	-0.46	12	0.47	11	HIV more + than Control is -	No
Porphyromonadaceae Porphyromonas	207	gamma-glutamylmethionine	82	Peptide	0.017	-0.46	12	0.58	11	HIV more + than Control is -	No
Pasteurellaceae Pasteurella	250	guanosine-2',3'-cyclic monophosphate	103	Nucleotide	0.001	-0.46	12	0.81	11	HIV ++	Yes
Pasteurellaceae Pasteurella	250	uridine	190	Nucleotide	0.001	-0.46	12	0.82	11	HIV ++	Yes
Staphylococcaceae Gemella	219	saccharin	162	Xenobiotics	0.019	-0.45	12	0.57	11	HIV more + than Control is -	No
Neisseriaceae Neisseria	242	pipecolate	151	Amino acid	0.049	-0.44	12	0.45	11	HIV more + than Control is -	No
Veillonellaceae Veillonella	228	caffeine	51	Xenobiotics	0.04	-0.44	12	0.48	11	HIV more + than Control is -	No
Staphylococcaceae Gemella	219	glycine	95	Amino acid	0.018	-0.43	12	0.6	11	HIV ++	Yes
Porphyromonadaceae Porphyromonas	207	guanidine	100	Nucleotide	0.007	-0.43	12	0.69	11	HIV ++	Yes
Porphyromonadaceae Porphyromonas	207	2-methylbutyroylcarnitine	10	Amino acid	0.045	-0.42	12	0.48	11	HIV more + than Control is -	No
Pasteurellaceae Pasteurella	250	glycylproline	98	Peptide	0.002	-0.41	12	0.8	11	HIV ++	Yes	5
Staphylococcaceae Gemella	219	5-aminovalerate	26	Amino acid	0.039	-0.39	12	0.53	11	HIV more + than Control is -	No
Pasteurellaceae Pasteurella	250	spermidine	167	Amino acid	0	-0.38	12	0.93	11	HIV ++	Yes
Staphylococcaceae Gemella	219	2-aminobutyrate	5	Amino acid	0.043	-0.36	12	0.54	11	HIV more + than Control is -	No
Leptotrichiaceae Leptotrichia	231	histamine	106	Amino acid	0.008	-0.36	12	0.72	11	HIV ++	Yes
Staphylococcaceae Gemella	219	sarcosine (N-Methylglycine)	163	Amino acid	0.036	-0.33	12	0.59	11	HIV more + than Control is -	No
Prevotellaceae Prevotella	211	N-acetylaspartate (NAA)	128	Amino acid	0.03	-0.32	12	0.62	11	HIV ++	Yes
Pasteurellaceae Pasteurella	250	putrescine	155	Amino acid	0.045	-0.31	12	0.57	11	HIV more + than Control is -	No
Pasteurellaceae Pasteurella	250	1,3-diaminopropane	1	Amino acid	0	-0.31	12	0.97	11	HIV ++	Yes
Pasteurellaceae Pasteurella	250	isovalerylcarnitine	116	Amino acid	0.018	-0.3	12	0.68	11	HIV ++	Yes
Neisseriaceae Neisseria	242	guanosine-2',3'-cyclic monophosphate	103	Nucleotide	0.008	-0.3	12	0.75	11	HIV ++	Yes
Penicillium	287	tyramine	185	Amino acid	0	-0.28	12	0.95	12	HIV ++	Yes
Neisseriaceae Neisseria	242	uridine	190	Nucleotide	0.04	-0.27	12	0.62	11	HIV ++	Yes
Candida	265	phenylacetate	145	Amino acid	0.02	-0.27	12	0.67	12	HIV ++	Yes	1
Neisseriaceae Neisseria	242	spermidine	167	Amino acid	0.015	-0.25	12	0.73	11	HIV ++	Yes
Fusobacteriaceae Fusobacterium	230	sorbitol	166	Carbohydrate	0.019	-0.22	12	0.72	11	HIV ++	Yes
Streptococcaceae Streptococcus	222	Micrococcaceae Rothia	201	n/a	0.042	-0.2	12	0.66	11	HIV ++	Yes	8
Carnobacteriaceae Granulicatella	220	N-acetylglucosamine	129	Carbohydrate	0.036	-0.2	12	0.67	11	HIV ++	Yes
Neisseriaceae Neisseria	242	1,3-diaminopropane	1	Amino acid	0.028	-0.19	12	0.7	11	HIV ++	Yes
Fusobacteriaceae Fusobacterium	230	glucose-6-phosphate (G6P)	87	Carbohydrate	0.034	-0.18	12	0.69	11	HIV ++	Yes
Pasteurellaceae Pasteurella	250	Neisseriaceae Neisseria	242	n/a	0.016	-0.11	12	0.79	11	HIV ++	Yes	6
Prevotellaceae Prevotella	211	cortisone	60	Lipid	0.023	-0.08	12	0.77	11	HIV ++	Yes
Veillonellaceae Veillonella	228	theobromine	173	Xenobiotics	0.007	-0.04	12	0.85	11	HIV ++	Yes
Carnobacteriaceae Granulicatella	220	N-acetylneuraminate	131	Carbohydrate	0.028	0.01	12	0.79	11	HIV ++	Yes
Porphyromonadaceae Porphyromonas	207	N-acetylneuraminate	131	Carbohydrate	0.009	0.03	12	0.86	11	HIV ++	Yes
Penicillium	287	trizma acetate	183	Xenobiotics	0	0.1	12	0.99	12	HIV ++	Yes	7
Micrococcaceae Rothia	201	glutarate (pentanedioate)	90	Amino acid	0.022	0.14	12	-0.75	11	HIV --	Yes
Veillonellaceae Veillonella	228	glucose	86	Carbohydrate	0.038	0.21	12	-0.66	11	HIV --	Yes
Penicillium	287	histamine	106	Amino acid	0.001	0.21	12	0.95	12	HIV ++	Yes
Prevotellaceae Prevotella	211	gamma-glutamylmethionine	82	Peptide	0.043	0.32	12	-0.57	11	HIV more - than Control is +	No
Micrococcaceae Rothia	201	phenylalanine	147	Amino acid	0.041	0.33	12	-0.57	11	HIV more - than Control is +	No
Veillonellaceae Veillonella	228	glycerol 3-phosphate (G3P)	94	Lipid	0.036	0.45	12	-0.49	11	HIV more - than Control is +	No
Veillonellaceae Veillonella	228	guanosine-2',3'-cyclic monophosphate	103	Nucleotide	0.017	0.49	12	-0.55	11	HIV more - than Control is +	No
Veillonellaceae Veillonella	228	hypoxanthine	109	Nucleotide	0.023	0.49	12	-0.52	11	HIV more - than Control is +	No
Pasteurellaceae Pasteurella	250	Streptococcaceae Streptococcus	222	n/a	0.028	0.54	12	-0.43	11	Control more + than HIV is -	No	9
Veillonellaceae Veillonella	228	glucose-6-phosphate (G6P)	87	Carbohydrate	0.013	0.56	12	-0.52	11	Control more + than HIV is -	No
Staphylococcaceae Gemella	219	3-methyl-2-oxobutyrate	16	Amino acid	0.023	0.56	12	-0.44	11	Control more + than HIV is -	No
Veillonellaceae Veillonella	228	urocanate	191	Amino acid	0.015	0.57	12	-0.49	11	Control more + than HIV is -	No
Veillonellaceae Veillonella	228	cysteine	65	Amino acid	0.036	0.58	12	-0.35	11	Control more + than HIV is -	No
Micrococcaceae Rothia	201	cadaverine	49	Amino acid	0.04	0.58	12	-0.32	11	Control more + than HIV is -	No
Micrococcaceae Rothia	201	glutamine	89	Amino acid	0.033	0.59	12	-0.34	11	Control more + than HIV is -	No
Veillonellaceae Veillonella	228	thymol sulfate	179	Xenobiotics	0.048	0.59	12	-0.28	11	Control more + than HIV is -	No
Veillonellaceae Veillonella	228	serine	165	Amino acid	0.039	0.6	12	-0.3	11	Control more + than HIV is -	No
Micrococcaceae Rothia	201	creatine	62	Amino acid	0.002	0.61	12	-0.66	11	HIV --	Yes
Candida	265	glucose-6-phosphate (G6P)	87	Carbohydrate	0.047	0.61	12	-0.23	12	Control ++	Yes	4
Veillonellaceae Veillonella	228	creatine	62	Amino acid	0.012	0.62	12	-0.46	11	Control ++	Yes
Veillonellaceae Veillonella	228	sorbitol	166	Carbohydrate	0.022	0.62	12	-0.37	11	Control ++	Yes
Veillonellaceae Veillonella	228	N-acetylneuraminate	131	Carbohydrate	0.05	0.63	12	-0.21	11	Control ++	Yes
Veillonellaceae Veillonella	228	tryptophan	184	Amino acid	0.018	0.64	12	-0.38	11	Control ++	Yes
Actinomycetaceae Actinomyces	199	tryptophan	184	Amino acid	0.045	0.65	12	-0.19	11	Control ++	Yes
Actinomycetaceae Actinomyces	199	urocanate	191	Amino acid	0.012	0.67	12	-0.39	11	Control ++	Yes
Actinomycetaceae Actinomyces	199	uridine	190	Nucleotide	0.032	0.67	12	-0.23	11	Control ++	Yes
Candida	265	Micrococcaceae Rothia	201	n/a	0.04	0.675	12	-0.178	11	Control ++	Yes
Veillonellaceae Veillonella	228	leucine	118	Amino acid	0.027	0.68	12	-0.24	11	Control ++	Yes
Veillonellaceae Veillonella	228	glycylproline	98	Peptide	0.027	0.68	12	-0.24	11	Control ++	Yes	5
Micrococcaceae Rothia	201	sorbitol	166	Carbohydrate	0.041	0.68	12	-0.16	11	Control ++	Yes
Veillonellaceae Veillonella	228	leucylleucine	120	Peptide	0.004	0.69	12	-0.51	11	Control ++	Yes
Veillonellaceae Veillonella	228	guanine	101	Nucleotide	0.017	0.69	12	-0.3	11	Control ++	Yes
Veillonellaceae Veillonella	228	1,3-diaminopropane	1	Amino acid	0.026	0.69	12	-0.24	11	Control ++	Yes
Pasteurellaceae Pasteurella	250	trizma acetate	183	Xenobiotics	0.039	0.69	12	-0.15	11	Control ++	Yes	7
Micrococcaceae Rothia	201	saccharin	162	Xenobiotics	0.038	0.69	12	-0.15	11	Control ++	Yes
Pasteurellaceae Pasteurella	250	glucosamine	85	Carbohydrate	0.048	0.69	12	-0.11	11	Control ++	Yes
Veillonellaceae Veillonella	228	glycyltyrosine	99	Peptide	0.031	0.7	12	-0.19	11	Control ++	Yes
Veillonellaceae Veillonella	228	isoleucine	114	Amino acid	0.009	0.71	12	-0.37	11	Control ++	Yes
Veillonellaceae Veillonella	228	spermidine	167	Amino acid	0.02	0.71	12	-0.25	11	Control ++	Yes
Veillonellaceae Veillonella	228	taurine	172	Amino acid	0.024	0.72	12	-0.19	11	Control ++	Yes
Prevotellaceae Prevotella	211	alpha-hydroxyisocaproate	37	Amino acid	0.035	0.72	12	-0.11	11	Control ++	Yes
Candida	265	histamine	106	Amino acid	0.009	0.74	12	-0.28	12	Control ++	Yes	2
Veillonellaceae Veillonella	228	threonine	176	Amino acid	0.017	0.75	12	-0.2	11	Control ++	Yes
Veillonellaceae Veillonella	228	valine	193	Amino acid	0.023	0.75	12	-0.14	11	Control ++	Yes
Prevotellaceae Prevotella	211	thymine	178	Nucleotide	0.026	0.75	12	-0.1	11	Control ++	Yes
Micrococcaceae Rothia	201	pyroglutamine	157	Amino acid	0.023	0.76	12	-0.11	11	Control ++	Yes
Carnobacteriaceae Granulicatella	220	glucosamine	85	Carbohydrate	0.001	0.77	12	-0.49	11	Control ++	Yes
Veillonellaceae Veillonella	228	arginine	40	Amino acid	0.002	0.77	12	-0.42	11	Control ++	Yes
Veillonellaceae Veillonella	228	uridine	190	Nucleotide	0.005	0.77	12	-0.32	11	Control ++	Yes
Prevotellaceae Prevotella	211	2-hydroxy-3-methylvalerate	6	Amino acid	0.01	0.77	12	-0.22	11	Control ++	Yes
Veillonellaceae Veillonella	228	cadaverine	49	Amino acid	0.01	0.77	12	-0.21	11	Control ++	Yes
Veillonellaceae Veillonella	228	histidine	107	Amino acid	0.013	0.77	12	-0.18	11	Control ++	Yes
Veillonellaceae Veillonella	228	inosine	112	Nucleotide	0.017	0.77	12	-0.13	11	Control ++	Yes
Prevotellaceae Prevotella	211	phenyllactate (PLA)	148	Amino acid	0.024	0.77	12	-0.08	11	Control ++	Yes
Veillonellaceae Veillonella	228	homoserine	108	Amino acid	0.044	0.77	12	0.04	11	Control ++	Yes
Veillonellaceae Veillonella	228	leucylisoleucine	119	Peptide	0.003	0.78	12	-0.38	11	Control ++	Yes
Prevotellaceae Prevotella	211	4-hydroxyphenylacetate	22	Amino acid	0.006	0.78	12	-0.3	11	Control ++	Yes
Carnobacteriaceae Granulicatella	220	trizma acetate	183	Xenobiotics	0.019	0.78	12	-0.1	11	Control ++	Yes
Veillonellaceae Veillonella	228	lysine	122	Amino acid	0.022	0.79	12	-0.03	11	Control ++	Yes
Veillonellaceae Veillonella	228	alanine	35	Amino acid	0.027	0.79	12	-0.02	11	Control ++	Yes
Actinomycetaceae Actinomyces	199	leucylleucine	120	Peptide	0.002	0.8	12	-0.38	11	Control ++	Yes
Pasteurellaceae Pasteurella	250	Carnobacteriaceae Granulicatella	220	n/a	0.019	0.82	12	0.01	11	Control ++	Yes
Neisseriaceae Neisseria	242	Fusobacteriaceae Fusobacterium	230	n/a	0.043	0.82	12	0.17	11	Control ++	Yes
Veillonellaceae Veillonella	228	deoxycarnitine	68	Lipid	0.023	0.84	12	0.1	11	Control ++	Yes
Actinomycetaceae Actinomyces	199	fucose	77	Carbohydrate	0.032	0.84	12	0.16	11	Control ++	Yes
Fusobacteriaceae Fusobacterium	230	caffeine	51	Xenobiotics	0.001	0.87	12	-0.22	11	Control ++	Yes
Neisseriaceae Neisseria	242	glycolate (hydroxyacetate)	96	Xenobiotics	0.001	0.88	12	-0.29	11	Control ++	Yes
Fusobacteriaceae Fusobacterium	230	quinate	161	Xenobiotics	0.001	0.88	12	-0.26	11	Control ++	Yes
Actinomycetaceae Actinomyces	199	xylose	198	Carbohydrate	0.025	0.88	12	0.29	11	Control ++	Yes
Fusobacteriaceae Fusobacterium	230	cyclo(leu-pro)	64	Peptide	0.001	0.89	12	-0.21	11	Control ++	Yes
Fusobacteriaceae Fusobacterium	230	glycolate (hydroxyacetate)	96	Xenobiotics	0.001	0.9	12	-0.14	11	Control ++	Yes
Neisseriaceae Neisseria	242	quinate	161	Xenobiotics	0	0.91	12	-0.23	11	Control ++	Yes
Candida	265	sorbitol	166	Carbohydrate	0	0.92	12	-0.45	12	Control ++	Yes	3
Neisseriaceae Neisseria	242	cyclo(leu-pro)	64	Peptide	0	0.92	12	-0.36	11	Control ++	Yes
Neisseriaceae Neisseria	242	caffeine	51	Xenobiotics	0	0.93	12	-0.34	11	Control ++	Yes
Veillonellaceae Veillonella	228	gamma-glutamylmethionine	82	Peptide	0.001	0.95	12	0.22	11	Control ++	Yes
												9
